# Supplementary material for: Emergence of blaNDM-5 Enterobacterales in Swedish wastewater effluent
Source: Epidemiol Infect. 2026 Jan 30;154:e23. doi: 10.1017/S0950268826101071 (PMC12914470; doi:10.1017/S0950268826101071)
Supplement: Axelsson et al. supplementary material [file S0950268826101071sup001.zip]

Archive with 2 entries (2 files):
- Map of WWTP Kristianstad.png
- Table 1 WGS data 260110.docx
